# Supplementary material for: Prostaglandin E2 (PGE2) and Roflumilast Involvement in IPF Progression
Source: Int J Mol Sci. 2023 Aug 3;24(15):12393. doi: 10.3390/ijms241512393 (PMC10418473; doi:10.3390/ijms241512393)
Supplement: Supplementary file 1 [file ijms-24-12393-s001.zip]

Archive with 1 entries (1 files):
- ijms-2504418-supplementary.pdf
